# Supplementary material for: Quantification and Localisation of New Brain Lipid Synthesis Using Deuterium Oxide and High Resolution Mass Spectrometry
Source: Angew Chem Int Ed Engl. 2026 Mar 15;65(18):e24636. doi: 10.1002/anie.202524636 (PMC13110756; doi:10.1002/anie.202524636)
Supplement: Supplementary file 3 — Supporting File 3: anie71849‐sup‐0003‐TableS3.xlsx. [file ANIE-65-e24636-s003.xlsx]

## Sheet: Table S3
Results for two sample-independent t-test
Lipid	Comparison	t-statistic	Raw p-value	Adjusted p-value	Difference in mean	CI 95 lower	CI 95 upper
Cholesterol	Ctrl vs Rem	-1.3476	0.23564	0.2487	-0.384024	-1.11658	0.348537
HexCer 18:0;O2/22:0;O	Ctrl vs Rem	-5.7162	0.0022907	0.0031497	-22.8607	-33.1412	-12.5802
HexCer 18:1;O2/20:0;O	Ctrl vs Rem	-11.011	0.00010755	0.0002853	-23.475	-28.9556	-17.9945
HexCer 18:1;O2/22:0	Ctrl vs Rem	-14.443	2.8704e-05	0.00015787	-36.3866	-42.8627	-29.9106
HexCer 18:1;O2/22:0;O	Ctrl vs Rem	-10.592	0.00012968	0.0002853	-25.3835	-31.5441	-19.223
HexCer 18:1;O2/23:0;O	Ctrl vs Rem	-11.748	7.8573e-05	0.0002853	-23.0635	-28.1099	-18.0172
HexCer 18:1;O2/24:0	Ctrl vs Rem	-12.817	5.1461e-05	0.00022643	-44.6973	-53.6619	-35.7327
HexCer 18:1;O2/24:0;O	Ctrl vs Rem	-32.49	5.1898e-07	1.1417e-05	-28.3979	-30.6447	-26.1511
HexCer 18:1;O2/24:1	Ctrl vs Rem	-8.5936	0.00035187	0.00061294	-21.6711	-28.1534	-15.1887
HexCer 18:2;O2/24:0;O	Ctrl vs Rem	-8.5412	0.00036219	0.00061294	-15.67	-20.386	-10.9539
LPC 22:0	Ctrl vs Rem	-25.649	1.6822e-06	1.8504e-05	-52.0751	-57.2941	-46.8561
LPE 22:1	Ctrl vs Rem	-8.8787	0.00030149	0.00060298	-51.2495	-66.0873	-36.4116
PE P-16:0/22:6	Ctrl vs Rem	-5.5627	0.002583	0.0033428	-10.4164	-15.2299	-5.60291
PE P-18:0/18:1	Ctrl vs Rem	-14.567	2.7523e-05	0.00015787	-27.0465	-31.8192	-22.2739
PE P-18:0/20:1	Ctrl vs Rem	-11.02	0.0001071	0.0002853	-22.5413	-27.7993	-17.2833
PE P-18:1/18:1	Ctrl vs Rem	-10.784	0.00011893	0.0002853	-22.1031	-27.3721	-16.8342
PE P-18:1/20:1	Ctrl vs Rem	-7.3798	0.00071815	0.0011002	-11.0846	-14.9457	-7.22358
PS 17:0_18:1	Cpz vs Rem	1.3417	0.23739	0.2487	7.42862	-6.80365	21.6609
SM 18:1;O2/18:1	Cpz vs Rem	-7.3108	0.00075013	0.0011002	-12.9491	-17.5022	-8.39603
SM 18:1;O2/23:0	Cpz vs Rem	0.24877	0.81344	0.81344	0.498698	-4.65451	5.65191
SM 18:1;O2/23:1	Cpz vs Rem	4.7366	0.0051656	0.0063136	11.1539	5.10063	17.2072
SM 42:3;O2	Cpz vs Rem	3.7719	0.012998	0.01505	7.80374	2.48538	13.1221
Results for one-way ANOVA, Tukey's HSD
Lipid	F value	Raw p-value	Adjusted p-value	Ctrl vs Cpz difference in mean	Ctrl vs Cpz CI 95 lower	Ctrl vs Cpz CI 95 upper	Ctrl vs Rem difference in mean	Ctrl vs Rem CI 95 lower	Ctrl vs Rem CI 95 upper	Cpz vs Rem difference in mean	Cpz vs Rem CI 95 lower	Cpz vs Rem CI 95 upper
Cer 18:1;O2/18:0	58.432	1.685e-05	3.4692e-05	5.10381	1.60477	8.60284	-9.14232	-12.9217	-5.36293	-14.2461	-18.0255	-10.4667
Cer 18:1;O2/24:1	27.983	0.00024466	0.00033581	-3.3449	-12.0075	5.31774	-23.149	-32.5057	-13.7922	-19.8041	-29.1608	-10.4473
Cer 18:2;O2/18:0	41.607	5.917e-05	9.8617e-05	3.44015	-0.164417	7.04472	-8.79353	-12.6869	-4.90015	-12.2337	-16.1271	-8.3403
DG 16:0_20:4	0.51947	0.6136	0.6136	-10.4909	-71.039	50.0571	-23.321	-88.7203	42.0784	-12.83	-78.2294	52.5693
DG 16:0_22:6	2.8419	0.11683	0.12391	8.8022	-3.0105	20.6149	0.156251	-12.6029	12.9154	-8.64595	-21.4051	4.11323
DG 18:0_18:1	77.916	5.6855e-06	1.474e-05	25.2775	16.4471	34.1079	-15.2625	-24.8004	-5.72454	-40.54	-50.0779	-31.0021
DG 18:0_20:3	56.622	1.8955e-05	3.6857e-05	3.76705	-2.97871	10.5128	-21.8974	-29.1836	-14.6111	-25.6644	-32.9506	-18.3782
DG 18:0_20:4	163.84	3.2263e-07	1.7372e-06	-1.85458	-5.23672	1.52756	-21.3638	-25.0169	-17.7106	-19.5092	-23.1623	-15.8561
LPC 16:0	29.55	0.00020204	0.0002844	-1.96433	-4.7863	0.857628	-8.00368	-11.0518	-4.95561	-6.03935	-9.08742	-2.99128
LPC 18:0	74.825	6.6311e-06	1.6578e-05	0.487059	-2.63185	3.60596	-12.532	-15.9008	-9.16321	-13.0191	-16.3879	-9.65027
LPC 18:1	47.879	3.5342e-05	6.1848e-05	-0.554369	-4.12739	3.01865	-11.9803	-15.8396	-8.12103	-11.426	-15.2853	-7.56666
LPC 20:1	141.61	5.6943e-07	1.9941e-06	5.62152	2.19017	9.05288	-15.7747	-19.481	-12.0684	-21.3962	-25.1025	-17.6899
LPC 24:0	125.25	9.1744e-07	3.0581e-06	-5.3022	-14.7085	4.10405	-52.2738	-62.4337	-42.1138	-46.9716	-57.1315	-36.8116
LPC 24:1	61.814	1.3645e-05	2.8944e-05	-8.52437	-16.0529	-0.995816	-31.0961	-39.2279	-22.9644	-22.5718	-30.7035	-14.44
LPC O-16:0	46.616	3.9003e-05	6.659e-05	5.14657	2.03539	8.25774	-6.20361	-9.56407	-2.84316	-11.3502	-14.7106	-7.98973
LPE 16:0	30.59	0.00017883	0.00026079	-1.95374	-5.0106	1.10312	-8.76684	-12.0686	-5.46505	-6.81309	-10.1149	-3.51131
LPE 16:1	235.78	7.744e-08	6.0231e-07	-0.0658463	-4.9771	4.84541	-35.7677	-41.0724	-30.4629	-35.7018	-41.0066	-30.3971
LPE 18:0	55.448	2.0497e-05	3.7758e-05	0.593464	-2.64039	3.82732	-11.0996	-14.5926	-7.60669	-11.6931	-15.1861	-8.20016
LPE 18:1	294.98	3.2038e-08	3.0707e-07	3.53169	-0.244896	7.30827	-28.783	-32.8621	-24.7038	-32.3147	-36.3938	-28.2355
LPS 18:0	56.181	1.9517e-05	3.6924e-05	4.42961	1.05368	7.80555	-9.00042	-12.6468	-5.35399	-13.43	-17.0765	-9.78361
PC 36:4	29.505	0.00020314	0.0002844	1.06091	-1.42289	3.54471	-5.78138	-8.46418	-3.09857	-6.84229	-9.5251	-4.15948
PC 35:1	157.94	3.7226e-07	1.7898e-06	-13.6161	-17.1661	-10.0662	-23.4501	-27.2845	-19.6157	-9.834	-13.6684	-5.99961
PC 30:0	191.52	1.7518e-07	1.0219e-06	-26.1234	-30.3853	-21.8615	-25.5332	-30.1366	-20.9298	0.590191	-4.01321	5.19359
PC 32:0	40.934	6.2798e-05	0.00010171	-5.36546	-8.64881	-2.08211	-11.2089	-14.7553	-7.66243	-5.84339	-9.38982	-2.29697
PC 32:1	15.464	0.0017836	0.0020809	-20.1381	-30.6036	-9.67251	-12.9947	-24.2988	-1.69065	7.14332	-4.16077	18.4474
PC 34:0	62.804	1.2854e-05	2.8247e-05	2.42356	-0.259182	5.10629	-8.59162	-11.4893	-5.69393	-11.0152	-13.9129	-8.11748
PC 34:1	93.319	2.8539e-06	9.0807e-06	-8.23105	-11.4488	-5.01332	-16.5592	-20.0347	-13.0836	-8.32812	-11.8037	-4.85258
PC 34:2	40.388	6.5943e-05	0.00010258	-4.18354	-6.73364	-1.63345	-8.64383	-11.3982	-5.88941	-4.46029	-7.2147	-1.70587
PC 36:1	288.25	3.5094e-08	3.0707e-07	-1.60696	-5.35649	2.14257	-30.9293	-34.9792	-26.8793	-29.3223	-33.3723	-25.2724
PC 38:1	315.99	2.4418e-08	3.0707e-07	13.3949	8.78247	18.0073	-29.9763	-34.9583	-24.9943	-43.3712	-48.3531	-38.3892
PC 38:6	23.888	0.00042321	0.00056038	1.87607	-0.265977	4.01812	-3.68632	-6	-1.37265	-5.56239	-7.87607	-3.24872
PC O-34:1	39.372	7.2344e-05	0.00011009	-3.21242	-9.3537	2.92886	-19.6051	-26.2384	-12.9717	-16.3927	-23.026	-9.75933
PE 16:0_20:4	144.16	5.3134e-07	1.9941e-06	-6.16622	-8.59982	-3.73263	-15.6068	-18.2354	-12.9782	-9.44057	-12.0692	-6.81198
PE 18:0_18:1	83.75	4.3176e-06	1.2089e-05	-4.83944	-12.1948	2.51596	-33.9778	-41.9225	-26.0331	-29.1384	-37.0831	-21.1936
PE 18:0_20:4	20.428	0.00071889	0.00088285	-6.58575	-14.8659	1.69445	-19.8678	-28.8114	-10.9242	-13.282	-22.2257	-4.33841
PE 18:0_22:6	14.547	0.0021632	0.0024824	3.6752	-0.0489565	7.39936	-3.90013	-7.92269	0.122417	-7.57534	-11.5979	-3.55279
PE 18:1_20:4	84.362	4.1993e-06	1.2089e-05	-11.9826	-15.8997	-8.06546	-18.6021	-22.8331	-14.3711	-6.6195	-10.8505	-2.38851
PE P-16:0/18:1	290.64	3.397e-08	3.0707e-07	4.64355	-0.433164	9.72027	-38.4475	-43.931	-32.964	-43.0911	-48.5745	-37.6076
PG 16:0_16:0	3.4631	0.082519	0.088866	0.826104	-0.0974553	1.74966	0.607182	-0.390376	1.60474	-0.218922	-1.21648	0.778636
PG 34:2	5.0011	0.039	0.042656	6.24672	0.212301	12.2811	0.860469	-5.65745	7.37839	-5.38625	-11.9042	1.13167
PI 16:0_20:4	15.534	0.0017581	0.0020809	-1.25357	-3.64562	1.13848	-4.93001	-7.51372	-2.3463	-3.67644	-6.26015	-1.09273
PI 17:0_20:4	0.5304	0.6077	0.6136	1.50573	-6.67835	9.6898	-1.67584	-10.5157	7.16397	-3.18157	-12.0214	5.65825
PI 18:0_20:3	22.181	0.00054488	0.0006811	-2.10544	-5.76873	1.55786	-8.97561	-12.9324	-5.0188	-6.87018	-10.827	-2.91336
PI 18:0_20:4	23.871	0.00042429	0.00056038	-3.93443	-7.79877	-0.0700995	-10.0819	-14.2559	-5.90796	-6.14748	-10.3214	-1.97353
PI 18:1_18:1	0.8608	0.45857	0.4791	-7.97575	-33.7849	17.8334	-12.3805	-40.2575	15.4966	-4.4047	-32.2817	23.4723
PI 18:1_20:4	19.866	0.0007891	0.00095236	-5.49949	-8.61255	-2.38642	-6.68732	-10.0498	-3.32482	-1.18783	-4.55033	2.17466
PI 40:4	62.728	1.2913e-05	2.8247e-05	2.24318	-1.88267	6.36902	-14.2128	-18.6692	-9.75639	-16.456	-20.9124	-11.9996
PI 40:6	23.357	0.00045704	0.00059246	4.82661	1.42631	8.22692	-3.85428	-7.52703	-0.181531	-8.68089	-12.3536	-5.00814
PS 16:0_18:1	33.46	0.00013001	0.00019364	-7.23169	-13.5449	-0.918473	-19.4746	-26.2936	-12.6555	-12.2429	-19.062	-5.42385
PS 18:0_18:1	73.762	7.0012e-06	1.6899e-05	-3.42439	-11.4706	4.62179	-34.2929	-42.9838	-25.602	-30.8685	-39.5594	-22.1777
PS 18:0_20:3	57.095	1.8375e-05	3.6749e-05	-1.25997	-9.10193	6.582	-28.6821	-37.1524	-20.2118	-27.4221	-35.8924	-18.9518
PS 18:0_20:4	211.53	1.1862e-07	7.5488e-07	19.1923	14.3978	23.9869	-17.8665	-23.0452	-12.6878	-37.0588	-42.2375	-31.8801
PS 18:0_22:4	141.59	5.6974e-07	1.9941e-06	12.4556	7.81374	17.0974	-17.0704	-22.0842	-12.0567	-29.526	-34.5397	-24.5123
PS 18:0_22:6	147.04	4.9191e-07	1.9941e-06	6.62751	4.37411	8.88091	-7.97265	-10.4066	-5.5387	-14.6002	-17.0341	-12.1662
SM 42:1;O2	338.37	1.8632e-08	3.0707e-07	-14.8877	-18.9173	-10.8581	-39.5453	-43.8977	-35.1928	-24.6576	-29.01	-20.3051
SM 18:1;O2/22:0	300.65	2.9718e-08	3.0707e-07	-21.877	-26.8934	-16.8606	-46.4358	-51.8541	-41.0174	-24.5588	-29.9771	-19.1404
SM 18:2;O2/24:0	85.708	3.9529e-06	1.203e-05	-21.7269	-27.6839	-15.7699	-26.6808	-33.1151	-20.2465	-4.95391	-11.3882	1.48038
SM 34:0;O2	213.85	1.1366e-07	7.5488e-07	-27.5097	-31.7942	-23.2252	-27.456	-32.0837	-22.8282	0.0537295	-4.57403	4.68149
SM 34:1;O2	305.68	2.7836e-08	3.0707e-07	-35.218	-39.966	-30.4699	-37.8672	-42.9957	-32.7387	-2.64923	-7.77775	2.4793
SM 36:0;O2	81.54	4.7815e-06	1.2873e-05	-13.551	-19.6037	-7.49818	-29.1904	-35.7282	-22.6527	-15.6395	-22.1772	-9.10174
SM 36:1;O2	316.46	2.4274e-08	3.0707e-07	-4.79529	-6.70229	-2.88829	-17.8032	-19.863	-15.7434	-13.0079	-15.0677	-10.9481
SM 38:1;O2	156.74	3.8352e-07	1.7898e-06	-5.95222	-9.99903	-1.90541	-26.297	-30.6681	-21.926	-20.3448	-24.7158	-15.9737
SM 40:0;O3	5.2947	0.034301	0.038112	-3.77074	-8.48872	0.947251	-5.54997	-10.646	-0.453963	-1.77924	-6.87524	3.31677
TG 16:0_16:0_16:0	13.14	0.0029661	0.0033488	-11.8026	-18.6227	-4.98247	-2.81201	-10.1786	4.55456	8.99057	1.624	16.3571
TG 16:0_16:0_16:1	72.654	7.4148e-06	1.7301e-05	-33.5687	-42.2542	-24.8833	-30.8444	-40.2257	-21.463	2.72435	-6.657	12.1057
TG 16:0_16:0_18:1	52.723	2.473e-05	4.4386e-05	-10.9466	-14.4052	-7.4881	-11.1088	-14.8444	-7.37311	-0.162121	-3.89777	3.57353
TG 16:0_16:1_18:1	22.279	0.00053683	0.0006811	-15.0394	-21.85	-8.22889	-12.4885	-19.8447	-5.1323	2.55091	-4.8053	9.90713
TG 16:0_18:1_18:1	40.733	6.3932e-05	0.00010171	-9.97215	-13.4185	-6.52578	-9.16644	-12.8889	-5.44393	0.805714	-2.91679	4.52822
TG 16:0_18:1_22:6	143.13	5.463e-07	1.9941e-06	-11.1967	-13.5932	-8.80018	-13.9447	-16.5332	-11.3561	-2.74797	-5.33653	-0.159418
TG 18:0_16:0_18:1	0.63971	0.55243	0.56868	-7.22561	-33.045	18.5937	3.30783	-24.5803	31.1959	10.5334	-17.3546	38.4215
